# Supplementary material for: Evaluating a Novel Cat-Assisted Training (CAT) Intervention for Youth with Developmental Disabilities and Their Family Cat
Source: Animals (Basel). 2026 Jul 9;16(14):2133. doi: 10.3390/ani16142133 (PMC13404458; doi:10.3390/ani16142133)
Supplement: Supplementary file 1 [file animals-16-02133-s001.zip]

Archive with 1 entries (1 files):
- animals-4416433-supplementary.pdf
